# Supplementary material for: Development of Hybrid DSPC:DOPC:P(OEGMA950-DIPAEMA) Nanostructures: The Random Architecture of Polymeric Guest as a Key Design Parameter
Source: Polymers (Basel). 2023 Apr 22;15(9):1989. doi: 10.3390/polym15091989 (PMC10181429; doi:10.3390/polym15091989)
Supplement: Supplementary file 1 [file polymers-15-01989-s001.zip]

Archive with 1 entries (1 files):
- polymers-2348443-supplementary.pdf
